# Supplementary material for: Topic and Sentiment Trends in Semaglutide Discussions on X: Subpopulation-Based Longitudinal Analysis
Source: Online J Public Health Inform. 2026 Feb 24;18:e80660. doi: 10.2196/80660 (PMC12976598; doi:10.2196/80660)
Supplement: Multimedia Appendix 2 [file ojphi_v18i1e80660_app2.xlsx]

## Sheet: Sheet1
Topic	Count	Representation	Representative_Docs	Umbrella Topic Mapping (Annotator 1)	Umbrella Topic Mapping (Annotator 2)
0	1530	['ozempic', 'ozempicing', 'santos', 'wizard', 'omg', 'oh', 'the', 'baby', 'win', 'back']	['ozempic o i like', 'oh ozempic', 'ozempic']	9	9
1	1513	['ivermectincovid', 'prescription', 'medication', 'coupon', 'buyedmed', 'ivemectin', 'ivermectin', 'discount', 'covid', 'delivery']	['ckellyuap get ivemectin covid cure medication without prescription discount rate worldwide shipping quick doorstep delivery buy med get use coupon code dtd rt share', 'ra get ivemectin covid cure medication without prescription discount rate worldwide shipping quick doorstep delivery buy med get use coupon code dtd rt share', 'freedom get ivemectin covid cure medication without prescription dis…	2	2
2	1271	['semaglutide', 'semaglutides', 'weightloss', 'diet', 'appetite', 'medication', 'eat', 'treatment', 'craving', 'fda']	['ready lose weight gain confidence say hello semaglutide gamechanging prescription medication help achieve significant weight loss with semaglutide take control craving appetite finally reach weight loss goal', 'semaglutide weight loss', 'have hear new semaglutide weight loss injection semaglutide onceweekly injection provide amazing weight loss result to learn semaglutide check website']	0	0
3	1270	['prescription', 'medication', 'buyedmed', 'pharmacy', 'ivemectin', 'coupon', 'covid', 'discount', 'delivery', 'vigilantfox']	['kimrunner get ivemectin covid cure medication without prescription discount rate worldwide shipping quick doorstep delivery buy med get use coupon code dtd rt share', 'myedpillus get ivemectin covid cure medication without prescription discount rate worldwide shipping quick doorstep delivery buy med get use coupon code dtd rt share', 'vigilantfox get ivemectin covid cure medication without pres…	2	2
4	1160	['novo', 'novos', 'novonordisk', 'nordisk', 'nordisks', 'pharmaceutical', 'ozempic', 'pharma', 'wegovy', 'drugmaker']	['novo nordisk see fast profit growth demand diabetes drug ozempic', 'ozempic get even good novo nordisk stock', 'novo nordisk danish maker weightloss drug wegovy become valuable company europe']	4	4
5	1110	['rhobh', 'ozempic', 'erika', 'rhoa', 'rhoc', 'erikajayne', 'meghansmole', 'meghan', 'bravotv', 'rhonj']	['erika discover ozempic rhobh', 'ozempic erika look great rhobh', 'ozempic erika look hot rhobh']	1	1
6	1103	['ozempic', 'ozempicbase', 'world', 'gamechanger', 'need', 'free', 'game', 'luck', 'here', 'ralvero']	['ozempicbase work', 'you get ozempic get ozempic get ozempic', 'i need get ozempic']	2	9
7	1051	['semaglutide', 'semaglutides', 'obesity', 'fda', 'weightloss', 'mg', 'obese', 'insulin', 'medscape', 'cardiovascular']	['amdiabetesassn oral semaglutide obesity tdm the result clinical trial show oral glp receptor agonist effective reduce weight improve glucose control patient obesity type diabetes diabetes ada meded medtwitter', 'hot news novonordisk as semaglutide mg reduces risk major adverse cardiovascular event adult overweight obesity select trial', 'semaglutide mg reduces risk major adverse cardiovascular …	3	0
8	1032	['diabetics', 'diabetes', 'diabetic', 'insulin', 'prediabetes', 'prediabetic', 'glucose', 'sugar', 'medication', 'pharmacy']	['meghansmole elonmusk walmart im type diabetic ozempic control blood sugar save life', 'i also like lot take time properly explain difference type one diabetic type two diabetic type arsehole diabetic', 'my month i love month insulin diabetic med it probably even use']	3	4
9	1027	['semaglutideweightloss', 'weightlossjourney', 'semaglutide', 'medicalweightloss', 'semaglutidejourney', 'weightloss', 'semaglutideinjections', 'diet', 'healthyliving', 'healthylifestyle']	['ready say goodbye unwanted pound our medical weight loss program help achieve goal semaglutide get touch us learn help shed extra pound improve health', 'struggling obesity excess weight semaglutide tirzepatide might answer our medical weight loss program help achieve goal contact us free consultation today visit learn', 'ready embark weight loss journey semaglutide therapy help achieve goal he…	0	0
10	975	['wan', 'bad', 'want', 'na', 'go', 'get', 'come', 'wish', 'bout', 'give']	['i need get hand', 'i wan na get bad', 'i wan na go bad omg']	5	0
11	935	['diabetes', 'prediabetic', 'diabetic', 'diet', 'insulin', 'glucose', 'sugar', 'endocrinologist', 'ozempic', 'exercise']	['lb lose last month go total lose year far weight train blood sugar management steroid induce type diabetes control', 'good news about three month ago doctor put ozempic cuz blood sugar high after joint replacement surgery i eat properly diabetes get control since i lose lbs blood sugar normal', 'well heres miracle i take medication type ii diabetes since want month supply ozempic this morning f…	3	3
12	926	['ozempic', 'diet', 'exercise', 'eat', 'fat', 'workout', 'nutritionist', 'eating', 'healthy', 'lose']	['cslchsnmore im currently lbs overweight im use ozempic help it make get full faster ive lose lbs week my wife ozempic little year she lose lb without special diet i need lose least lbs hopefully', 'this ozempic really work ozempic diet', 'and end lose weight ozempic diet exercise plan']	0	0
13	922	['obesitymedicine', 'fda', 'obesity', 'weightloss', 'obese', 'pill', 'medication', 'diet', 'overweight', 'drug']	['nice approve use gamechanging weight loss drug make available nhs open door new treatment thousand adult obesity', 'the fda recently approve wegovy glp receptor agonist weight loss treatment teen age wegovy first onceweekly weight loss drug approve adolescent read', 'wegovy weight loss drug approve nhs use']	0	0
14	920	['ozempic', 'liztvliz', 'girlie', 'liz', 'lizzo', 'name', 'girl', 'lauraloomer', 'girlies', 'brightlyagain']	['ozempic beautiful name girl', 'ozempic would beautiful name baby girl', 'ozempic really that girl the it girl']	9	1
15	899	['ozempic', 'pill', 'diet', 'weightloss', 'wellness', 'medication', 'obese', 'obesity', 'fat', 'drug']	['ozempic maker reveal new weight loss pill twice effective miracle jab the us sun', 'ozempic maker reveal new weight loss pill twice effective miracle jab wellness fitnessmotivation healthyeating healthyhabits video a pill make firm behind ozempic twice good fat', 'this new weightloss drug say even effective ozempic']	0	0
16	886	['obesity', 'obese', 'overweight', 'fat', 'weightloss', 'medication', 'drug', 'weight', 'drugs', 'grow']	['as grow number overweight americans clamor ozempic wegovy drug tout celebrity tiktok pare pound even powerful obesity medicine poise upend treatment more', 'as grow number overweight americans clamor ozempic wegovy even powerful obesity medicine poise upend treatment tirzepatide drug approve treat type diabetes', 'powerful new obesity drug poise upend weight loss care as grow number overweight …	0	0
17	884	['ozempicbase', 'ozempic', 'cryptchris', 'cryptogems', 'cryptowizardd', 'crypto', 'cryptocom', 'cryptobitlord', 'cryptowendyo', 'cryptojack']	['cryptchris xaltcoingems ozempicbase ozempic let keep go', 'cryptchris xaltcoingems ozempicbase check ozempic gem ape right', 'cryptchris cryptogems ozempicbase the future ozempic']	9	1
18	851	['diet', 'lbs', 'eat', 'exercise', 'workout', 'lose', 'pound', 'lb', 'weight', 'loss']	['started use lose around kg last week first time year feel good', 'th week ozempic still mg currently pound lose since january ive actually ozempic since march last year lose good ish pound summer start eat like shit gain back end def make good progress', 'so i ozempic month check i learn i lose lbs two month']	0	0
19	840	['cardiovascular', 'wegovy', 'weightloss', 'wegovys', 'fda', 'obesity', 'heartdisease', 'stroke', 'heartrelated', 'cardiac']	['help for heart disease a weight loss drug show reduce risk heart attack stroke heartrelated death call landmark clinical trial people cardiovascular disease', 'weight loss drug wegovy reduce risk heart attack stroke', 'popular weight loss drug wegovy reduce risk stroke heart attack great news']	3	3
20	836	['her', 'she', 'shes', 'beauty', 'girl', 'kylie', 'woman', 'kelly', 'look', 'makeup']	['she anymore she look good', 'she look good', 'she get good']	9	9
21	803	['shot', 'start', 'wegovy', 'starting', 'shoot', 'first', 'take', 'tonight', 'today', 'tomorrow']	['start shot today see soon', 'i start shot', 'just take first shot wegovy let see journey go']	2	2
22	798	['adderall', 'drug', 'pharma', 'pill', 'medicine', 'ecstasy', 'heroin', 'meth', 'cocaine', 'miracle']	['sighiess i think i figure secret recipe become influencer lip injection adderall prescription rich parent get adderall fastcarestores', 'a miracle drug', 'the miracle drug']	9	9
23	788	['weightlossjourney', 'wegovyweightlossjourney', 'wegovyweightlosstips', 'weightlossgoals', 'weightlosshelp', 'weightlosstips', 'weightloss', 'weightlosstransformation', 'weightwatchers', 'semaglutideweightloss']	['go link start journey today weightloss weightlosstips weightlossjourney weightlosshelp wegovytransformation semaglutideweightloss wegovyweightlossjourney', 'start weight loss journey today click link weightloss weightlosstips weightlossjourney weightlosshelp wegovytransformation semaglutideweightloss wegovyweightlossjourney', 'healthy food weightloss link weightlosshelp weightlosstips weightlos…	0	0
24	786	['ozempic', 'ozempicing', 'oooozempic', 'ohohohozempic', 'thatonequeen', 'ohohoh', 'oh', 'saycheesedgtl', 'ohhh', 'ohoh']	['oh oh ozempic lol', 'oh oh oh ozempic oh oh oh oh', 'oh oh ozempic']	9	9
25	775	['diet', 'eat', 'appetite', 'keto', 'craving', 'hunger', 'hungry', 'lbs', 'fat', 'meal']	['babygravy down lbs eat healthy keto diet no process food wegovy work great better get gut cut life', 'day feel great no sugar craving around lbs feel fuller longer eat less many good thing medicine ozempic', 'i eat since last night i still really even hungry i make eat something this semaglutide dose hittin i mg dose go next week i get weigh today i pound pound since may']	0	0
26	763	['ozempic', 'wonder', 'work', 'unusualwhales', 'amaze', 'job', 'rpsagainsttrump', 'working', 'smeisthebest', 'munchrih']	['govrondesantis ozempic work wonder also well do', 'mrbeast ozempic work wonder', 'ozempic work wonder']	1	1
27	745	['nordisk', 'cardiovascular', 'novo', 'nordisks', 'novos', 'wegovy', 'obesity', 'novonordisk', 'benefits', 'fda']	['wegovy heart benefit due weight loss novo nordisk', 'novo nordisk wegovy heart benefit due weight loss', 'novo nordisk present new data heart protective benefit obesity treatment wegovy early data select trial show wegovy reduce risk heart attack stroke death heart disease the cardiovascular benefit wegovy observe']	3	4
28	740	['daddybloopercpacgrammysclaypoolbenghazidrake', 'wildefridayfeelingbluesmunbrechalobahfloriodeprogramminginktoberdayozempickansas', 'flashbackfridayfrank', 'baby', 'birthday', 'lampardolivia', 'omg', 'love', 'word', 'dailybravomail']	['this is lovely dont forget follow flashbackfridayfrank lampardolivia wildefridayfeelingbluesmunbrechalobahfloriodeprogramminginktoberdayozempickansas statedeplorablerich baby daddybloopercpacgrammysclaypoolbenghazidrakeher', 'thank goodness glass flashbackfridayfrank lampardolivia wildefridayfeelingbluesmunbrechalobahfloriodeprogramminginktoberdayozempickansas statedeplorablerich baby daddybloo…	9	1
29	740	['jingle', 'song', 'commercial', 'ozempic', 'oooozempic', 'pop', 'tune', 'favorite', 'music', 'ohohohozempic']	['is catchy song time ozempic jingle', 'i glad bring back old school commercial great commercial song', 'ozempic definitely favorite prescription drug commercial song']	9	9
30	673	['supplier', 'market', 'tirzepatide', 'semaglutide', 'price', 'semaglutides', 'cost', 'affordable', 'puerto', 'pharmacy']	['essentialsworld mediclinic semaglutide tirzepatide supplier beat price market only within us territory helix ship puerto rico promo link coupon code gomez', 'faceplusmedispa mediclinic semaglutide tirzepatide supplier beat price market only within us territory helix ship puerto rico promo link coupon code gomez', 'mediclinic semaglutide tirzepatide supplier beat price market only within us terr…	2	2
31	670	['ozempic', 'boost', 'supply', 'supplier', 'order', 'ordered', 'reliable', 'quality', 'mycodurk', 'shipping']	['rcgp order ozempic mycodurk insta he reliable good tripsy stuff supply ozempic musta get boost', 'rd ronfilipkowski order ozempic mycodurk insta he reliable good tripsy stuff supply ozempic musta get boost', 'mg billintheburbs order ozempic mycodurk insta he reliable good tripsy stuff supply ozempic musta get boost']	2	2
32	667	['stun', 'website', 'oliviawilde', 'rihanna', 'students', 'amctheatres', 'drake', 'names', 'her', 'student']	['naijapr need stun online course website look tstheerastourfilm drake hillary loveisblinds nationalcoachesday endofst milton ozempic endq pinkfriday willhoward amctheatres endofthest oliviawilde stacy punk rihanna uche', 'fabrizioromano need stun online course website look tstheerastourfilm drake hillary loveisblinds nationalcoachesday endofst milton ozempic endq pinkfriday willhoward amctheatre…	1	1
33	665	['weightlossmedication', 'weightloss', 'healthyliving', 'medicalprofessionals', 'healthyweight', 'wellness', 'medication', 'medicine', 'diet', 'injection']	['your journey healthy weight personalize weight loss medication trust expertise medical professional drip runner guide towards balance sustainable approach weightlossmedication healthyweight driprunner click', 'discover path healthy weight weight loss medication injection guided medical professional achieve wellness goal safely effectively weightlossmedication injections healthyweight medicalpro…	0	0
34	665	['tirzepatide', 'semaglutide', 'peptide', 'peptidetherapy', 'peptides', 'weightloss', 'liraglutide', 'amino', 'steroid', 'medication']	['while semaglutide tirzepatide powerful fat loss result tirzepatide clearly well think tirzepatide successor semaglutide search semaglutide tirzepatide indepth breakdown peptide', 'tirzepatide way well', 'the popular weight loss peptide semaglutide tirzepatide mounjaro retatrutide liraglutide whatsapptelegramsignal peptide polypeptide tirzepatide mounjaro semaglutide weightloss']	0	0
35	662	['ozempic', 'ozempicface', 'ozempics', 'obesity', 'diet', 'weightloss', 'supplement', 'fat', 'appetite', 'effect']	['ozempic help many overcome obesity drop excess pound recently term ozempic face trend known side effect take ozempic but side effect take ozempic simply due rapid weight loss full article', 'ozempic help many overcome obesity drop excess pound recently term ozempic face ozempicface trend know side effect however side effect take ozempic simply due rapid weight loss full article', 'ozempic help …	0	0
36	661	['ozempic', 'antidiabetic', 'diabetes', 'diabetic', 'insulin', 'medication', 'diet', 'weightloss', 'glucose', 'obesity']	['another diabetes drug may beat ozempic blood sugar control weight loss', 'ozempic medicine adult type diabetes along diet exercise may improve blood sugar while weight loss ozempic may help lose weight adults type diabetes take ozempic lose pound weightloss beauty', 'ozempic medication use treat type diabetes also show effective weight loss']	0	4
37	659	['ozempic', 'works', 'tool', 'try', 'work', 'use', 'effective', 'alphafox', 'that', 'gtconwayd']	['ozempic must really work', 'wow that ozempic really work', 'that ozempic really work']	9	9
38	641	['ozempicbase', 'ozempic', 'ozmpc', 'nicholasemmm', 'monsterscoins', 'mrbigwhalereal', 'memecoin', 'coingecko', 'gem', 'sharkscoins']	['nicholasemmm monsterscoins ozempicbase ape ozempic miss project', 'nicholasemmm monsterscoins ozempicbase ozempic project miss', 'nicholasemmm monsterscoins ozempicbase dont miss ozempic']	2	1
39	637	['weightlosstips', 'weightloss', 'diet', 'injection', 'tool', 'weekly', 'lbs', 'pounds', 'weight', 'pharmacy']	['espnuk hello everyone we need new tool help us lose weight a new potent once weekly weight loss injection weeks for best results per month contact us weird weightloss weightlosstips weight', 'hello everyone we need new tool help us lose weight a new potent once weekly weight loss injection weeks for best results per month contact us weird weightloss weightlosstips oscars', 'hello everyone we ne…	0	0
40	632	['weightlossjourney', 'weightlossprogram', 'medicalweightloss', 'weightlosstransformation', 'weightloss', 'loseweight', 'azmedweightcontrol', 'healthylifestyle', 'wellness', 'clinic']	['discover your best self our personalized weight loss program transform life semaglutide ozempicwegovy injection tirzepatide mounjaro injection weightloss weightlossprogram tirzepatide', 'game changer program hurry book appointment today link bio gamechanger tirzepatide mounjaro loseweight weightloss transformation success arizona avondale phoenix phoenixaz goodyearaz azmedweightcontrol', 'its t…	0	0
41	625	['ozempic', 'gym', 'pound', 'workout', 'lbs', 'lb', 'fat', 'weight', 'diet', 'loss']	['huffalice thank alice my mom amaze person i could never put home my dad since high school he suffer great depression die year ago he well lately he also lose pound ozempic make little', 'no need gym anymore shot ozempic', 'shes right but ozempic help lose pound month']	0	0
42	620	['skinny', 'slim', 'thin', 'eat', 'fat', 'weight', 'fit', 'body', 'thick', 'shape']	['my kid skinny', 'can wait skinny', 'thanks keep girl skinny']	0	0
43	605	['ozempic', 'addiction', 'addict', 'nicotine', 'addictive', 'opioids', 'drug', 'sober', 'treatment', 'ayahuasca']	['ozempic wegovy may help treat alcohol addiction researcher say phillyvoice weightloss drug may helpful treat people alcohol addiction addictive disorder accord new research medication', 'could ozempic help people addiction alcohol nicotine one study today say actually might', 'could ozempic cure other addictive behaviors glp drug like ozempic effective treat food addiction recent report suggest…	3	3
44	604	['dorindadeadly', 'bafana', 'bafanabafana', 'zion', 'timmyswrlds', 'vivaglrlz', 'bbmzansi', 'win', 'giowfan', 'africa']	['dorindadeadly oh oh oh', 'lets toast bafana bafana well deserve win welldone bafana bafana mokoena skomota ozempic afcon afcon afcon bafanabafana ssfootball bbmzansi hakimi south africa ssfootball', 'well do boy you make us soo proud bafana bafana ssfootball welldone bafana bafana mokoena skomota ozempic afcon afcon afcon bafanabafana bbmzansi hakimi south africa']	9	1
45	602	['ozempic', 'olympic', 'olympics', 'joke', 'hilarious', 'funny', 'medal', 'gold', 'medalist', 'favorite']	['how started v go usas nathan chen asherhill dylanmoscovitch take close look gold medal performance thatfigureskatingshow watch full episode presented ozempic', 'what a journey thatfigureskatingshow first olympic games book asherhill dylanmoscovitch give us last hot take beijing watch full episode presented ozempic', 'ozempic joke funny']	1	1
46	600	['pharmaceutical', 'pharma', 'drug', 'obesity', 'drugs', 'weightloss', 'demand', 'ozempic', 'health', 'healthcare']	['blog the big story soar demand new drug wegovy ozempic saxenda new drug come soon weightloss healthcare', 'the sudden popularity drug like ozempic wegovy weight loss create multibilliondollar market overnight healthcare company want piece via wsj', 'the demand drug like ozempic wegovy soar thanks weightloss benefit pharmaceutical company develop new pill version could make even popular']	4	4
47	592	['glp', 'agonist', 'glpra', 'glps', 'glpr', 'agonists', 'obesity', 'glucagon', 'weightloss', 'receptor']	['discover glp agonists aid weight loss patient obesity read late post medscape prescribe glp agonist help patient gain access medication', 'in overweight obese adult phentermine topiramate glp receptor agonists prove best drug reduce weight glp agonist might effective', 'in adult overweight obesity phentermine topiramate glp receptor agonists prove best drug reduce weight glp agonist might effec…	0	0
48	586	['mounjaro', 'weightloss', 'diet', 'obese', 'obesity', 'weight', 'lbs', 'overweight', 'bariatric', 'bariatricsurgery']	['mounjaro offer promising weight loss result whether mounjaro wegovy', 'mounjaro gamechanger weight loss whether mounjaro wegovy', 'mounjaro effective ozempic weight loss study']	0	0
49	585	['lbs', 'pound', 'lb', 'lose', 'testify', 'mycodiego', 'keep', 'weigh', 'weight', 'legit']	['dnp thepoptingz yeah i lose pound week use thanks mycodiego legit trustworthy try get testify', 'anitaskywalker yeah i lose pound week use thanks mycodiego legit trustworthy try get testify', 'd thepoptingz yeah i lose pound week use thanks mycodiego legit trustworthy try get testify']	0	0
50	570	['ozempic', 'coupon', 'prescription', 'pharmacy', 'insulin', 'medication', 'promo', 'saving', 'save', 'order']	['afrosabi have prescription ozempic we help help thousand americans save up to insulin drug save first order coupon code first', 'americans save up to insulin drug ozempic save first order coupon code first', 'americans save up to insulin medication ozempic save first order coupon code first']	2	2
51	567	['hormone', 'glp', 'diet', 'endocrinologist', 'fiber', 'weightloss', 'sugar', 'ozempic', 'intake', 'increase']	['more fiber diet may help boost level glp ozempiclike hormone shots health news npr', 'eat fiber more fiber diet may help boost level glp ozempiclike hormone shots health news', 'more fiber diet may help boost level glp ozempiclike hormone shots health news diet health food fiber glp ozempic obesity weightloss']	3	3
52	556	['ananavarro', 'ozempic', 'ana', 'rpsagainsttrump', 'work', 'xtina', 'must', 'job', 'ohchadwick', 'looks']	['ananavarro i see ozempic work', 'ananavarro you look great ozempic', 'ananavarro looks like ozempic work']	1	1
53	537	['mom', 'mother', 'mama', 'look', 'momma', 'parent', 'wear', 'dad', 'say', 'dress']	['look good', 'mom buy', 'get look good']	9	9
54	533	['ozempicface', 'ozempic', 'face', 'cheek', 'nose', 'beauty', 'look', 'looks', 'handsome', 'shape']	['ozempic face thats new one', 'definitely ozempic face', 'people look ozempic face look real thing']	9	9
55	532	['goodsaturday', 'pinkfriday', 'amctheatres', 'bananarepublic', 'saturdaymotivation', 'netflix', 'saturdaymorning', 'oliviawilde', 'loveisblinds', 'caturday']	['starting shed season bang congrats great find griffin hunt deerhunting deer saturdayvibes saturdaymorning saturdaymood caturday bananarepublic ozempic snowing saturdaymotivation palmbeach fraud colbert schoolboyq rise goodsaturday', 'espnfc ignite your salesfunnel success elevate conversion lets level business game tstheerastourfilm drake hillary loveisblinds nationalcoachesday endofst milton o…	1	1
56	531	['fda', 'diabetic', 'diabetes', 'insulinresistance', 'insulin', 'diabetickidneydisease', 'weightloss', 'obesity', 'glucose', 'diabeticnephropathy']	['daveedanna its fda approve sell weight loss longer short supply diabetic the price purchase skyrocket mo to get go', 'reuters its fda approve sell weight loss longer short supply diabetic the price purchase skyrocket mo to get go', 'business its fda approve sell weight loss longer short supply diabetic the price purchase skyrocket mo to get go']	3	3
57	528	['ozempic', 'ozempicbase', 'dahova', 'cryptogems', 'cryptoemily', 'cryptojack', 'cryptoemdarks', 'cryptowendyo', 'crypto', 'ozmpc']	['dahova cryptogems ozempic future', 'dahova cryptogems i love see ozempic', 'dahova cryptogems ozempic need']	9	1
58	524	['nordisk', 'nordisks', 'novo', 'market', 'danish', 'denmark', 'pharma', 'novonordisk', 'denmarks', 'pharmaceutical']	['fat people us great business novo nordisk make wegovy ozempic b market cap most valuable company europe market cap big danish economy', 'novo nordisk become valuable firm europe back diabetes weight loss drug market value great gdp home country denmark', 'the danish company novo nordisk make weightloss drug ozempic wegovy become europe valuable company its market capitalization estimate billion…	4	4
59	524	['goldman', 'economy', 'economic', 'gdp', 'ozempic', 'inflation', 'sachs', 'americans', 'earnings', 'growth']	['more americans take ozempic boost us economy goldman sachs', 'more americans take ozempic boost us economy goldman say news', 'the americans take ozempic faster us economy grow goldman sachs say the us economy see surge growth people start take glp weight loss drug goldman sachs forecast us gdp would jump']	4	4
60	518	['ozempic', 'dailyloud', 'dailybravomail', 'day', 'today', 'sponsored', 'newsletter', 'birthday', 'sponsor', 'free']	['dailyloud ozempic body good', 'dailyloud ozempic look great', 'dailyloud go ozempic']	1	1
61	516	['nausea', 'nauseous', 'vomit', 'diarrhea', 'ozempic', 'stomach', 'ozempiclike', 'phentermine', 'constipation', 'sick']	['drnadolsky rarely ever nauseous ozempic its i dont think food eat time i eat meal day like normal people less desire snack still take work make good choice pound ac im happy', 'week three ozempic increase dose feeling good nausea', 'nausea']	8	8
62	499	['article', 'fascinating', 'read', 'interesting', 'important', 'news', 'reading', 'story', 'essay', 'topic']	['this important article', 'check article', 'interesting article']	9	9
63	495	['craving', 'appetite', 'diet', 'crave', 'eat', 'hunger', 'ozempic', 'hungry', 'eating', 'meal']	['joebiden ozempic change life no craving food noise i know i full i actually hungry it easy eat healthy food check bivinspores instagram store sell get prescription', 'dailyloud ozempic change life no craving food noise i know i full i actually hungry it easy eat healthy food check bivinspores instagram store sell get prescription', 'stillgray ozempic change life no craving food noise i know i f…	0	0
64	480	['rapture', 'prayer', 'revelation', 'jesussaves', 'blessed', 'jesusiscomingsoon', 'amen', 'biblical', 'middayencouragement', 'jesus']	['middayencouragement repost and stay blessed jesussaves jesusiscomingsoon senzomeyiwatrial adele ozempic bryson tiller rapture biblical thank you jesus god good jesus christ alive christ jesus lord revelation but god did it the holy spirit god able yahweh yeshua', 'todays prayer amen repost and stay blessed jesussaves jesusiscomingsoon senzomeyiwatrial adele ozempic bryson tiller rapture biblica…	9	1
65	474	['pharmaceutical', 'pharma', 'medication', 'drug', 'fda', 'medicine', 'pill', 'ozempic', 'cure', 'clinical']	['the new ozempic california drug firm develop remarkable drug maritide thats effective dont take forever pharma', 'thanks extraordinary demand drug ozempic wegovy pharmaceutical company race bring even potent antiobesity treatment market what mean people need more insight wonder drug', 'what if ozempic is just good thing interesting perspective new drug they could dramatically improve health lif…	4	4
66	469	['fda', 'zepbound', 'lilly', 'pharma', 'lillys', 'lillypad', 'ozempic', 'medication', 'obesity', 'drug']	['big news weight loss version mounjaro fda approve eli lilly zepbound weight loss drug similar ozempic wegovy', 'fda approve eli lilly zepbound weight loss drug similar ozempic wegovy the food drug administration wednesday approve zepbound new weight loss drug drugmaker eli lilly show clinical trial help people lose pound', 'fda approve eli lilly zepbound weight loss drug similar ozempic wegovy …	4	4
67	462	['pharmalot', 'pharmalittle', 'pharma', 'pharmaceutical', 'novo', 'drug', 'astrazeneca', 'biotech', 'healthcare', 'medicare']	['pharmalot pharmalittle good morning lilly win fda approval weightloss drug astrazeneca enters race obesity pill more news pharma obesity medicare vaccines lly nvo azn teva sny bayry', 'pharmalot pharmalittle good morning wegovy cut heart attack risk milestone trial astrazeneca prioritize us rsv drug amid surge more news pharma obesity weightloss vaccine insulin patent rsv nvo azn lly sny unh gs…	4	4
68	459	['pharmaceutical', 'pharma', 'pfizer', 'novo', 'fda', 'novos', 'injection', 'pill', 'ozempic', 'weightloss']	['pfizer oral weight loss drug may effective quicker ozempic injection novo nordisk study say', 'pfe pfizer oral weight loss drug may effective quicker ozempic injection novo nordisk study say', 'pfizer oral weight loss drug may effective ozempic injection novo nordisk study say']	4	4
69	452	['healthyliving', 'wellness', 'weightloss', 'health', 'diet', 'obese', 'supplement', 'fat', 'healthier', 'healthy']	['drugs like ozempic wegovy transform holiday health goal wellness nutrition portioncontrol weightloss video its quick weight loss solution i like clear good health long term weight loss say', 'the rise weight loss injection like ozempic wegovy mounjaro wellness healthyhabits healthyweightloss lifestylechange video weight loss shot skyrocket popularity last year were look beyond trend uncover', '…	0	0
70	451	['rebel', 'weightloss', 'fitness', 'drug', 'ozempic', 'wellness', 'diet', 'fat', 'slim', 'thin']	['rebel wilson try ozempic weightloss journey those drug good wellness fatloss fitnessgoals fitnessmotivation healthyeating video rebel wilson reveal tried ozempic weightloss', 'rebel wilson try ozempic weightloss journey those drug good', 'rebel wilson try ozempic weightloss journey those drug good trump']	0	1
71	431	['injection', 'inject', 'dosage', 'needle', 'shot', 'dose', 'day', 'pill', 'daily', 'today']	['good day injection', 'i get injection', 'the next dose stock i start first injection today new year new body']	2	2
72	417	['tuckercarlson', 'tucker', 'carlson', 'ozempic', 'episode', 'podcast', 'interview', 'case', 'topic', 'podcasts']	['this absolute must listen the tucker carlson encounter the case against ozempic via tuckercarlson', 'this way more interesting i think would first watch this the tucker carlson encounter the case against ozempic via tuckercarlson', 'this great interview it make head explode everyone see the tucker carlson encounter the case against ozempic via tuckercarlson']	1	1
73	409	['oprah', 'oprahwinfrey', 'oprahs', 'weightloss', 'winfrey', 'fitness', 'winfreys', 'ozempic', 'weight', 'jillian']	['ccrook oprah oprah ozempic weight loss', 'o o o ozempic can not stop sing o o o oprah special really think differently weight loss possible thank oprah', 'oprah you go girl im think gain weight back i take ozempic eat gummies become transform like oprah and i want pantsuit like oprah oprah']	1	1
74	393	['ozempic', 'ozempics', 'temu', 'ozempicbase', 'reward', 'cash', 'app', 'opportunity', 'pay', 'market']	['poll are fan ozempic temu ozempic way temu win use cash reward neither im curious temus benefit', 'survey have try ozempic yet if want go big try temu its app appstore use code get cash reward who say cant cake eat ozempic temu', 'ozempic ad bizarre temu app help shop get cash reward click link see surprise shopping']	2	2
75	392	['insurance', 'insurer', 'coverage', 'medicaid', 'covered', 'medicare', 'cover', 'plan', 'deductible', 'affordable']	['i hope insurance cover prescription', 'find cover insurance', 'my health insurance cover ozempic']	2	2
76	368	['diabetes', 'diabetic', 'insulin', 'weightloss', 'mounjaro', 'obesity', 'obese', 'fda', 'medication', 'ozempic']	['wegovy ozempic mounjaro proven effective help patient control type diabetes lose weight', 'diabetes medication mounjaro effective ozempic weight loss study say', 'study type diabetes medication mounjaro good ozempic weight loss']	3	3
77	354	['ozempic', 'purchase', 'sale', 'wegovy', 'dealer', 'buy', 'supply', 'amazon', 'market', 'bought']	['citizenfreepres hi greeting i get ozempic wegovy readily available sale kindly direct message click link bio detail thanks', 'pythiar hi greeting i get ozempic wegovy readily available sale kindly direct message click link bio detail thanks', 'michael hi greeting i get ozempic wegovy readily available sale kindly direct message click link bio detail thanks']	2	2
78	354	['oprah', 'oprahwinfrey', 'oprahs', 'winfrey', 'kim', 'ozempic', 'celebrity', 'sharon', 'she', 'her']	['oprah body look good i get', 'oprah look good', 'ozempic oprah look good']	1	1
79	351	['ozempic', 'thanksgiving', 'feast', 'turkey', 'dinner', 'meal', 'delicious', 'wafflespharm', 'eater', 'lunch']	['happy thanksgiving this message bring ozempic we expect eat less', 'ozempic enjoy two bite thanksgiving dinner me', 'ozempic thanksgiving yes']	9	9
80	344	['fillmed', 'fillers', 'botox', 'filler', 'liposuction', 'revolax', 'xeomin', 'aliaxin', 'pharma', 'lidocaine']	['buy aliaxin fl x ml online fillers pharma explore benefit dermal filler facial contouring enhancement botox juvederm restylane ozempic mounjaro profhilo stylage bocouture revolax xeomin dysport', 'buy aliaxin gp x ml fillers pharma explore quality benefit dermal filler skin enhancement rejuvenation botox juvederm restylane ozempic mounjaro profhilo stylage bocouture revolax xeomin dysport', 'bu…	3	3
81	340	['alzheimer', 'dementia', 'alzheimers', 'medication', 'treatment', 'medicine', 'disease', 'diabetes', 'drug', 'parkinsons']	['ozempic mounjaro another benefit treat inflammation the drug show good potential treating fatty liver disease cardiovascular disease possibly alzheimer among others disease chronic inflammation factor', 'fighting stigma ozempic may help treat conditions beyond diabetes obesity verywell health a study find link type diabetes form dementia could work preventive drug alzheimers disease', 'novo nor…	3	3
82	337	['pharmacy', 'prescription', 'walgreens', 'pharmacist', 'medication', 'ozempic', 'doctor', 'dosage', 'shortage', 'patient']	['williamc repjeffries hi we may able help we offer ozempic prescription fulfillment service our price much low average us pharmacy for information visit us all best', 'drplantel hi nisha you may interest join partner program already work doctor across us help save patient up to medication include for information apply this nocost membership', 'pancreassassin hi if look explore purchase option ry…	2	2
83	336	['elonmusk', 'elonmuskaoc', 'ozempic', 'elon', 'billymk', 'wegovy', 'oreos', 'esatoshiclub', 'evasteslasplaid', 'chicagoglenn']	['elonmusk you ozempic', 'elonmusk wegovy look good', 'elonmusk good get ozempic']	1	1
84	330	['doctor', 'dr', 'physician', 'medicine', 'appointment', 'prescription', 'prescribed', 'patient', 'doc', 'prescribe']	['cant wait see doctor ask', 'doctor approve', 'miss life ask doctor']	2	2
85	326	['queen', 'popcrave', 'queens', 'queensofbravo', 'pop', 'mrpopofficial', 'king', 'princess', 'reign', 'popbase']	['popcrave king queen', 'popcrave our queen', 'popcrave queen']	1	1
86	307	['walmart', 'walmarts', 'obesityrelated', 'ozempic', 'grocery', 'obesity', 'ozempics', 'elonmusk', 'drug', 'elon']	['elonmusk walmart absolutely fascinate see medication like ozempic influence food sale walmart', 'elonmusk walmart amazing ozempic actually affect walmart food sale while drug without side effect health problem associate obesity almost certainly exceed risk glp agonist elonmusk', 'elonmusk walmart amazing ozempic actually affect walmart food sale']	1	1
87	306	['christmas', 'xmas', 'christmaseve', 'holiday', 'santa', 'santas', 'merrychristmas', 'december', 'festive', 'thanksgiving']	['want christmas', 'i want ozempic christmas', 'christmas']	9	9
88	297	['coke', 'soda', 'cola', 'coca', 'pepsi', 'cocktail', 'cocaine', 'alcohol', 'drink', 'starbucks']	['coke w side sign', 'ozempic coke one hell cocktail', 'coke']	9	9
89	293	['oscars', 'oscar', 'ozempic', 'awards', 'academy', 'emmys', 'emmy', 'academyawards', 'award', 'grammys']	['everybody look great when i look around room i help wonder is ozempic right jimmy kimmel oscars jimmykimmel quote oscars oscars medium', 'ozempic oscars', 'joke much need oscars']	1	1
90	269	['fda', 'pharma', 'medical', 'clinical', 'data', 'medicine', 'study', 'oncology', 'healthcare', 'glp']	['dkthomp im family med physician come pretty strong recently ive blown away patient experience the data strong patient happy i keep wait shoe drop far good just need long term data', 'join managing partner ludwig schulze principal grant demeter tomorrows webinar glp drug like ozempic may finally move needle weight management well read sector could change result register', 'join managing partner …	4	4
91	257	['podcast', 'podcasts', 'healthbeat', 'medicine', 'ozempic', 'dietitian', 'weightloss', 'drug', 'episode', 'obesity']	['podcast alert sterlingmdphd release short fascinating podcast today how drug like ozempic cause weight loss healthspan health science weightloss', 'podcast alert this episode want miss recently drug semaglutide ozempic receive fda approval use weight loss medicine how effective type drug potential side effect tune find', 'new podcast massive weight loss with medications podcast weightloss medic…	3	0
92	256	['obesity', 'stephfpef', 'obese', 'hfpef', 'overweight', 'exercise', 'placebo', 'diabetes', 'cardiometabolic', 'cardiovascular']	['select study among patient prior cvd overweight obesity diabetes reduce risk cv death mi stroke excellent result aha', 'stephfpef trial patient hfpef obesity mg reduce symptoms physical limitation improve exercise function greater weight loss placebo esccongress', 'stephfpef trial in patient hfpef obesity treatment mg lead large reduction symptoms physical limitation great improvement exercise …	3	3
93	215	['renal', 'ozempic', 'kidney', 'ozempics', 'dialysis', 'kidneydisease', 'diabetes', 'diabetic', 'treatment', 'novo']	['the flow trial indicate diabetes drug ozempic significantly reduce risk kidney disease progression cardiovascular event patient type diabetes chronic kidney disease', 'ozempic benefit kidney disease well diabetes', 'potential benefit ozempic kidney health glp kidney']	3	3
94	188	['pcos', 'insulin', 'pcp', 'diabetes', 'endocrinologist', 'treatment', 'ozempic', 'lipid', 'obgyn', 'prediabetes']	['exploring ozempic pcos could diabetes medication also unlock new treatment battle pcos learn hope science behind newtreatments treatment pcos read full article', 'since pcos trend right message pcos fam work wonder regard manage pcos strongly recommend talk doc finally feel normal manufacturer coupon free', 'apparently ozempic help pcos']	3	3
95	125	['ronfilipkowski', 'ron', 'ozempic', 'kimguilfoyle', 'harryjsisson', 'ronshamgar', 'nothoodlum', 'zonk', 'he', 'seedoildsrspctr']	['ronfilipkowski i see ozempic work', 'ronfilipkowski ozempic work well', 'ronfilipkowski ozempic work']	1	1
96	116	['prescription', 'bivinspores', 'instagram', 'manicprincess', 'skinnyforleon', 'igfamousdana', 'proonella', 'kissmyelite', 'prvncessdiana', 'cissybgood']	['sim check bivinspores instagram store sell get wegovy prescription', 'itsjustfatimah check bivinspores instagram store sell get prescription', 'check bivinspores instagram store sell get prescription']	1	1
97	98	['berberine', 'berberin', 'herbal', 'supplement', 'herb', 'dietary', 'remedy', 'curcumin', 'health', 'metformin']	['the natural dietary supplement berberine gain popularity social medium weight loss effect simonkrgetty images a supplement know berberine hail tiktok nature ozempic due weight loss effect', 'natures ozempic berberine it compound find many plant ability help lose weight lower blood sugar improve heart health berberine supplement easy take show reduce risk chronic disease', 'me berberine really p…	0	0
98	75	['diabetes', 'insulincanada', 'affordable', 'price', 'purchase', 'saxenda', 'mounjaro', 'ozempic', 'mounjarozepbound', 'order']	['shaumbe order ozempic saxenda wegovy mounjaro trulicity zepbound rybelsus weight loss type diabetes affordable price ever via store link thank later', 'shaumbe buy ozempic saxenda wegovy mounjaro trulicity zepbound rybelsus weight loss type diabetes affordable price ever via store link thank later', 'buy ozempic saxenda wegovy mounjaro trulicity zepbound rybelsus weight loss type diabetes affor…	2	2
99	32	['rosie', 'mounjaro', 'obese', 'lilly', 'celebrity', 'donnell', 'gabbylandsverk', 'eli', 'spokesperson', 'susannahschmidt']	['abc celebrity icon rosie o donnell offer spokesperson eli lilly mounjaro free keep affordable everyone rosie first t diabetic celebrity say let obese people ozempic mounjaro affordably', 'foxnews celebrity icon rosie o donnell offer spokesperson eli lilly mounjaro free keep affordable everyone rosie first t diabetic celebrity say let obese people ozempic mounjaro affordably', 'cnbc celebrity ic…	1	1
100	4253	['ozempic', 'world', 'shit', 'damn', 'fucking', 'say', 'fuck', 'hell', 'im', 'back']	['i dont give shit ozempic', 'oh oh oh ozempic say', 'damn you ozempic']	5	5
101	2955	['ad', 'ads', 'advert', 'advertisement', 'advertising', 'advertise', 'commercial', 'get', 'show', 'getting']	['see one ad', 'not get ad', 'i get ozempic ad']	9	9
102	2588	['diabetics', 'diabetic', 'diabetes', 'nondiabetics', 'nondiabetic', 'insulin', 'medication', 'sugar', 'drug', 'medicine']	['that drug use diabetic', 'ozempic people type diabetes even type diabetes', 'people use diabetic fuck']	3	3
103	2414	['rpsagainsttrump', 'ozempic', 'repstefanik', 'his', 'thetrueshelby', 'he', 'returnofkappy', 'elisestefanik', 'thing', 'nigga']	['rpsagainsttrump someone get man', 'rpsagainsttrump the person ozempic work', 'rpsagainsttrump this guy need ozempic']	1	1
104	2364	['novo', 'nordisk', 'novonordisk', 'nordisks', 'novonordiskus', 'prescription', 'pharma', 'pharmaceutical', 'pharmacy', 'walgreens']	['novo nordisk ceo compound us serious health issue', 'i really want know make not novo nordisk', 'there rational reason greed novo nordisk charge americans nearly month ozempic cost less manufacture purchase germany novo must substantially reduce price ozempic us']	4	4
105	2314	['nausea', 'diarrhea', 'vomiting', 'nauseous', 'constipation', 'vomit', 'nauseate', 'constipate', 'diarrhoea', 'stomach']	['nausea diarrhea stomach abdominal pain vomiting constipation side affect ozempic', 'johnnymaga the common ozempic side effect nausea vomit diarrhea abdominal pain constipation', 'jojofromjerz atrupar the common side effect ozempic may include nausea vomit diarrhea stomach abdominal pain constipation let hope']	8	8
106	2305	['fuck', 'fuckin', 'bitch', 'shit', 'get', 'give', 'fucking', 'say', 'let', 'comment']	['get hand shit', 'i need fuck', 'fuck get']	5	5
107	2201	['diabetes', 'diabetics', 'diabetic', 'insulin', 'pharmacy', 'prescription', 'shortage', 'medication', 'pharmacist', 'medicine']	['its annoy diabetes people like oprah take drug use selfish reason people diabetes actually need cant get cause there shortage', 'work pharmacy like month diabetic people come look leave nothing people dont need take', 'patients type diabetes face shortage trulicity ozempic medication second diabetes drug add long list shortage']	2	2
108	2128	['ozempic', 'trump', 'realdonaldtrump', 'donald', 'president', 'trumps', 'putin', 'candidate', 'biden', 'fascist']	['trump hoarder ozempic adderall trump', 'now trump think he obama unless side effect ozempic lose mind trump definitely lose', 'trump look terrible he ozempic']	1	1
109	2041	['ozempic', 'brain', 'bennyjohnson', 'miguelifornia', 'johnnymaga', 'elisestefanik', 'brightlyagain', 'zombie', 'leave', 'head']	['brain cell wegovy really leave nothing', 'that ozempic look', 'miguelifornia he need lay ozempic he look awful']	5	1
110	2038	['diet', 'fat', 'bariatric', 'exercise', 'eat', 'lean', 'muscle', 'weight', 'gain', 'lbs']	['meloniemac if gain much weight loose skin if lose weight slowly building muscle make less obvious but people lose weight way fast muscle up percent muscle loss', 'ozempic never use weight loss it work decrease muscle higher rate body fat gaining muscle mass difficult naturally if youre old youll never gain back it affect bone density it starvation weight loss', 'pagesix good luck regain excess …	0	0
111	1976	['sarahhuckabee', 'sarah', 'govmikehuckabee', 'gretagrace', 'nancymace', 'huckabee', 'queensofbravo', 'lauraloomer', 'her', 'she']	['sarahhuckabee she must', 'sarahhuckabee day take', 'sarahhuckabee wegovy face']	1	1
112	1954	['diabetics', 'diabetes', 'insulin', 'diabetic', 'ozempic', 'obesity', 'diet', 'medication', 'prescribed', 'glucose']	['ozempic type diabetes drug weightloss drug people wonder bad side effect use label', 'ozempic stock prescribe people lose weight lot fat people the type diabetic need live lose weight people diet it create control diabetes weight loss drug some need may die', 'why take ozempic use people diabetes lose weight']	3	3
113	1941	['ozempic', 'gastric', 'gastroparesis', 'stomach', 'gastrointestinal', 'stomachs', 'laxative', 'paralysis', 'vomit', 'constipation']	['so people say ozempic shot give stomach paralysis', 'ozempic give girl stomach paralysis', 'weight loss drug ozempic wegovy link serious digestive problem include stomach paralysis']	8	8
114	1889	['weightloss', 'pill', 'diet', 'medication', 'drug', 'obesity', 'bariatric', 'appetite', 'treatment', 'fat']	['any time drug prof good might weight loss drug concern we know long term effect losing weight hard way still safe healthy diet daily exercise weightloss', 'magic weight loss pill effective in month late tirzepatide trial patient high dose drug lose least body weight exercise diet still need', 'ozempic similar drug effective weight loss advertise least weight lose muscle mass side effect the goo…	0	0
115	1879	['her', 'ozempic', 'she', 'queensofbravo', 'shes', 'margaretjosephs', 'margaret', 'erika', 'thetrueshelby', 'melissasoldnose']	['theroyalrogue she look terrible she really lay ozempic', 'happilymarreed she either ozempic derivative she look terrible she look old', 'joncoopertweets she look like shes ozempic experience side effect']	8	1
116	1860	['facial', 'face', 'makeup', 'nose', 'teeth', 'eyebrow', 'skin', 'ozempic', 'jaw', 'ugly']	['theroyalrogue can someone please tell happen face is ozempic plastic surgery drug and teeth also look different and fake hair extension', 'thefakeduchess what bad plastic surgery age plastic surgery ozempic face her face look distort normal', 'hrrysgreysuit something face change something different nose face lift different teeth looks plastic ever and ozempic age well']	9	9
117	1848	['diabetics', 'diabetes', 'diabetic', 'prediabetic', 'diet', 'insulin', 'obese', 'sugar', 'fat', 'overweight']	['if there anything piss people use diabetic medicine like mounjaro injection theres actual diabetic need cant get bc group lazy fat people theres plenty way lose weight diabetic die', 'get ur diabetic people diabetes actually need use lose weight eat fat as', 'sad diabetic even get ppl use weight loss']	5	5
118	1847	['diet', 'ozempic', 'fat', 'eat', 'exercise', 'lose', 'lbs', 'weight', 'healthy', 'loss']	['ozempic dumb shit ever literally eat less calorie burn lose weight doctor prescribe fat girl lose weight cant mine give free testosterone cycle gain weight lol', 'interested ozempic weight loss claim literally say body weight one year diet exercise bitch lose much month diet exercise', 'why i lose weight ozempic']	0	0
119	1804	['botox', 'surgery', 'implant', 'cosmetic', 'surgeon', 'facelift', 'facial', 'liposuction', 'plastic', 'injection']	['patriottakes filter botox plastic surgery', 'never give plastic surgery', 'need ozempic lot plastic surgery']	9	9
120	1766	['diet', 'fat', 'overweight', 'skinny', 'eat', 'anorexic', 'shes', 'her', 'she', 'exercise']	['she liar overweight year kid want believe lose less month time everyone use right she work', 'longsally she need lay ozempic she lose weight far quickly didnt stop shes lose fat muscle face give rag look', 'she face she lose weight fast as i hear go face stomach first this isnt age she']	0	0
121	1764	['meghansmole', 'ozempic', 'megynkelly', 'megsy', 'meg', 'ears', 'meghanmarkleamericanpsycho', 'meghan', 'meghans', 'megs']	['meghansmole the good thing ozempic destroy fast the nightmare call meghan markle head soon end', 'tribesbritannia then mm thicker ears hairball ozempic fix where go she no where to go no one to meet she alley cat wander around hoping notice no brain no shame pathetic lazy terminal failures', 'people mm thicker ears hairball ozempic fix where go she no where to go no one to meet she alley cat wa…	1	1
122	1756	['diet', 'exercise', 'fat', 'eat', 'lose', 'overweight', 'workout', 'lbs', 'weight', 'loss']	['i need lose pound', 'stop use lose weight', 'people really take lose weight']	0	0
123	1707	['crack', 'wegovy', 'trend', 'like', 'craze', 'cheat', 'tweet', 'hell', 'say', 'make']	['find put crack', 'like crack', 'get look like crack']	9	9
124	1678	['walmarts', 'walmart', 'grocery', 'groceries', 'shopping', 'shop', 'shopper', 'ozempic', 'sales', 'inflation']	['elonmusk walmart ozempic nothing the fact people money reason food sale', 'ozempic make people buy less say walmart', 'elonmusk walmart it economy food inflation ozempic poor people shop walmart']	2	2
125	1623	['diabetes', 'insulin', 'prediabetic', 'diabetic', 'diet', 'glucose', 'sugar', 'ozempic', 'medication', 'appetite']	['ive able get ozempic week im go miss next dose every week dose next year look god know im go keep blood sugar control', 'dont take ozempic even diabetic i get get sick stomach pain nausea throw blood sugar get low ready pas i take mounjaro lot well', 'ozempic type diabetes medication prescribe manage blood glucose level it not medication people diabetes risk type diabetes lazy eat properly exer…	3	3
126	1580	['nicki', 'nickiminaj', 'cardi', 'minaj', 'megan', 'shes', 'she', 'stan', 'call', 'lana']	['save nicki bad', 'know nicki say bitch never call arm get next day', 'losing family member funny but wan na act hurt ppl talk nicki dad this go show really b anything b mad megan somehow always want include bcuz threat nicki career nicki pen']	1	1
127	1572	['obesity', 'obese', 'overweight', 'fat', 'weightloss', 'diet', 'health', 'disease', 'healthy', 'healthcare']	['i believe obesity disease', 'americans dont think weightloss drug fix obesity epidemic', 'babygravy the issue people can not control so bad body obesity wegovy i would say obesity']	0	0
128	1572	['kaling', 'mindy', 'bitch', 'lmfao', 'think', 'lie', 'hell', 'tweet', 'shaq', 'lmao']	['mom phone nutritionist tell mindy kaling injection party lmfao', 'mindy kaling party rumor hilarious primarily even work', 'way hell mindy kaling']	1	1
129	1569	['skinny', 'anorexic', 'kim', 'ugly', 'thin', 'her', 'she', 'shes', 'fat', 'kardashian']	['kim kardashian look really thin take ozempic', 'brightlyagain erika look terrible she need step away ozempic and whatever doctor give need say she look anorexic', 'hrrysgreysuit she weigh pic right so i think day different clothes you even tell neck she classic ozempic face bad light take good care skin natural age her nose look big bc lack fat cheek']	1	1
130	1528	['fda', 'pharmaceutical', 'prescription', 'pharma', 'compound', 'compounded', 'pharmacy', 'medication', 'dosage', 'pharmacist']	['the fda vet compound medication review approve tested safety effectiveness drug compound pharmacy offer', 'therealjenab compound approve fda nothing site say compound drug fda approve fact entire statement say take responsibility use compound drug', 'evidenceopen is safe buy compound the fda warn use compound option']	4	4
131	1477	['skinny', 'thin', 'slim', 'fat', 'eat', 'fatty', 'weight', 'thick', 'body', 'bitch']	['actually skinny bitch', 'get skinny take go lie everyone like', 'sorry drug skinny skinny not']	0	0
132	1467	['rhobh', 'kyle', 'rhoc', 'kyles', 'beverly', 'richards', 'kylerichards', 'rhonj', 'denise', 'erika']	['marteaniseddy what ozempic happen kyle rhobh', 'kyle richards suck cant act need take rhobh kyle suck rhobh kyle richards addresses claim she uses ozempic weight loss via enews', 'y really need leave kyle richards fuck alone ozempic shit she take rhobh']	1	1
133	1453	['diabetics', 'diabetic', 'diabetes', 'insulin', 'medication', 'prescription', 'prediabetic', 'prescribed', 'diet', 'weightloss']	['please stop use ozempic mounjaro weight loss these diabetic medication use treat patient diabetes the people need hard time access use one benefit diabetic cont', 'please people stop use weight loss diabetic patient need weight loss and test weightloss well use saxenda weight loss', 'can people please stop use ozempic weight loss it medication type diabetes us diabetic not get worldwide shortag…	3	2
134	1453	['effects', 'effect', 'affect', 'sideeffects', 'impact', 'damaging', 'side', 'ozempic', 'reaction', 'dangerous']	['no ozempic side effect', 'the side effect', 'ozempic side effect side effect']	8	8
135	1449	['ozempic', 'nypost', 'work', 'alicefromqueens', 'stuff', 'article', 'make', 'mounjaro', 'must', 'this']	['nypost wtf ozempic', 'nypost bullshit ozempic work thats come', 'nypost ozempic people poor']	5	5
136	1416	['semaglutide', 'semaglutides', 'semaglutideozempic', 'weightlossinjection', 'injections', 'injection', 'fda', 'medication', 'hypnotherapists', 'weightloss']	['lbc death by weight loss injection as nhs prescribe semaglutide wegovy lose weight wonder weight loss drug injection aka the skinny jab hypnotherapists needed now potentially save lives semaglutide wegovy hypnojab', 'sick ppl use semaglutide wegovy', 'bbcnews death by weight loss injection as nhs prescribe semaglutide wegovy lose weight wonder weight loss drug injection aka the skinny jab hypno…	0	0
137	1414	['steal', 'mom', 'mother', 'mama', 'grandma', 'bitch', 'bitches', 'dad', 'take', 'accuse']	['point steal mom', 'steal mom bc doesnt even use like', 'steal mom like even']	9	9
138	1404	['fda', 'obesity', 'obese', 'weightloss', 'diet', 'prescription', 'pharma', 'overweight', 'fat', 'medication']	['exquls many doctor prescribe weight loss especially patient risk develop diabetes heart disease obese people risk obesity outweigh risk dont think there shame take', 'parasocial peymamas ozempic fdaapproved weight loss wegovy approve chronic weight management people obesity both drug short supply potentially affect patient medical need', 'pagesix except wrong the ad question ad wegovy fda appro…	4	4
139	1391	['obesity', 'diet', 'obese', 'weightloss', 'health', 'fat', 'healthy', 'eat', 'overweight', 'exercise']	['it even obesity chronic health condition it easy lose weight there lot ignorance around conversation even surround obesity so bout everybody stfu let ppl take care health see fit', 'in say ozempic easy way lazy people i know many fat people exercise eat healthy lose weight obesity increasingly recognise chronic ongoing health issue medicines like help manage', 'i know people need medical reason…	0	0
140	1375	['pharma', 'pharmaceutical', 'prescription', 'bigpharma', 'ozempic', 'drug', 'medicine', 'world', 'cure', 'scam']	['elonmusk ozempic big pharma is fooling you again you dont even know it', 'big pharma uk norvo nordisk pay naacp lobbyists poisonous ozempic allow uk big pharma is fooling you again you dont even know it youtube', 'big pharma is fooling you again you dont even know it via youtube another pharma scam right eye warn family friends avoid ozempic cost don become another victim pharma ongoing money m…	4	4
141	1368	['oprah', 'oprahs', 'oprahwinfrey', 'winfrey', 'jenny', 'her', 'she', 'meghan', 'shes', 'woman']	['oprah real bad', 'oprah bad', 'oprah oprah oprah share ozempic we afford']	1	1
142	1349	['fentanyl', 'heroin', 'drug', 'drugs', 'ketamine', 'cocaine', 'meth', 'pill', 'overdose', 'poison']	['fuck fentanyl cut shit', 'put fentanyl', 'it easy find fentanyl']	5	9
143	1328	['ozempic', 'prescription', 'fda', 'pill', 'medication', 'supplement', 'pharma', 'weightloss', 'drug', 'diet']	['the fda warn consumer use version popular weightloss drug use ozempic wegovy sell online might contain ingredient prescription product may safe effective', 'ozempic not weight loss drug', 'ozempic weight loss drug']	4	4
144	1321	['fda', 'pharma', 'obesity', 'pharmaceutical', 'drugs', 'weightloss', 'drug', 'fat', 'obese', 'shortage']	['use drug weight loss wegovy cause supply shortage', 'so much talk dollar obesity med lead us ozempic wegovy don cost what you think they do drug company make billion new class indemand weightloss treatment but price seem', 'big pharma not answer britain obesity problem more drug pharma profit expense nhs answer public health campaign curb process food etc nhs england start prescribe weightloss …	2	4
145	1320	['gym', 'workout', 'fitness', 'exercise', 'trainer', 'treadmill', 'body', 'work', 'fat', 'gain']	['gym one take serious', 'fuck gym', 'someone give ozempic gym thing work as']	0	0
146	1298	['stigma', 'fatphobia', 'obesity', 'obese', 'fatphobic', 'overweight', 'fat', 'diet', 'weight', 'eat']	['fighting stigma fatphobia lead weight discrimination workplace fortune well the stigma around weight people obesity often blame weight stigmatize lazy lack willpower', 'ozempic craze feed harmful weight stigma eat disorder specialist say', 'fighting stigma ozempic craze feed harmful weight stigma eat disorder specialist say ozempic craze feed harmful weight stigma eat disorder specialist say ni…	0	0
147	1289	['ozempicface', 'ozempic', 'face', 'cheek', 'nose', 'makeup', 'beard', 'brightlyagain', 'ugly', 'look']	['ozempic weird thing face', 'wait ozempic face', 'ozempic get look real crazy face']	8	9
148	1267	['insurance', 'insurer', 'coverage', 'premium', 'medicare', 'healthcare', 'cover', 'medicaid', 'wegovy', 'afford']	['it come money wegovy cost month insurance cover', 'say ozempic cover insurance believe cover the cost ozempic patient prescription cover insurance reach pharma', 'wegovy insurance cover medicine']	2	2
149	1220	['fda', 'counterfeit', 'ozempic', 'pharmacy', 'patent', 'novo', 'drug', 'insulin', 'knockoff', 'novonordisk']	['the fake ozempic novo nordisk include counterfeit needle fda say', 'fda issue warn counterfeit ozempic', 'fda warn counterfeit version ozempic diabetes drug']	4	4
150	1217	['insurance', 'obesity', 'insurer', 'medicare', 'weightloss', 'obese', 'medicaid', 'healthcare', 'prescription', 'coverage']	['nbcnews most health insurance company wont cover cost ozempic wegovy leave group high rate obesity without access', 'cost reason medicare cover weight loss drug', 'wegovy help lose weight insurance wont cover month cocaine also help lose weight its cost month']	2	2
151	1166	['diabetics', 'diabetic', 'diabetes', 'insulin', 'obese', 'obesity', 'celebrity', 'celebrities', 'medication', 'medicine']	['i hop cause shortage drug intend help type diabetic control disease celebrity weight loss hollywood turn diabetes drug ozempic the oz', 'celebs rich folk ozempic party inject diabetes med lose weight actual diabetic cant get medication shortage seriously eat rich', 'there shortage ozempic type diabetic patient thanks celebrity']	0	3
152	1144	['ozempic', 'weightloss', 'pill', 'appetite', 'effects', 'diet', 'medication', 'malnutrition', 'pound', 'metabolism']	['what like take ozempic wegovy severe side effect pound loss', 'ozempic wegovy side effect problem weight loss drug', 'some patient medication experience side effect take ozempic one common side effect weight loss via']	0	0
153	1138	['insurer', 'insurance', 'insulin', 'diabeticpatients', 'medicare', 'diabetes', 'diabetic', 'healthcare', 'govcanhealth', 'prescription']	['novo nordisk us wegovy patient insurance pay less month what insurance actually cover how many insured patient able access my md say patient get approve diabetic one novo lie', 'a week fight insurance company pay insulin it one work insurance hard', 'insurance pay and i cant even get ozempic diabetes not weight loss diabetes we need start sue insurance company']	2	2
154	1133	['ozempic', 'skinny', 'fat', 'obese', 'thin', 'eat', 'fatphobic', 'fatshaming', 'fatty', 'weight']	['look skinny ozempic', 'i ozempic fat as', 'get fat as ozempic']	0	0
155	1132	['fda', 'diabetics', 'prescription', 'diabetes', 'insulin', 'diabetic', 'medication', 'pharma', 'medicine', 'obesity']	['tell doctor prescribe life save type two diabetes medicine people lose weight that exactly shortage ozempic low dose currently this illegal doctor hurt patient need medicine', 'lot medication use thing label glp approve weightloss first line medication diabetes anyway shortage nothing people take weightloss everything money', 'doctors honestly face consequence prescribe people weight loss ozemp…	4	3
156	1110	['doctor', 'med', 'physician', 'medicine', 'dr', 'medical', 'medication', 'prescription', 'adhd', 'adderall']	['just find adhd med back order know time come available much like ozempic', 'i think i talk doctor i really bad', 'not sure anyone need try shame anyone use medication prescribe doctor are doctor do know medical history']	4	4
157	1095	['ozempic', 'obese', 'fat', 'weightwatchers', 'skinny', 'overweight', 'diet', 'thin', 'lbs', 'fatphobia']	['i saw people talk fat elon musk i dont think he fat i mean take specifically fat his face look little puffy atm thats probably drug', 'you guy fat lazy think way someone get shape ozempic', 'that ozempic weight loss look stop shit']	0	0
158	1086	['thyroid', 'cancer', 'hypothyroidism', 'tumour', 'tumor', 'carcinoma', 'hoarseness', 'gland', 'ozempic', 'lump']	['show cause thyroid tumor thyroid cancer animal it know ozempic cause thyroid tumor medullary thyroid cancer human', 'serious side effect ozempic include thyroid tumor pancreatitis change vision hypoglycemia gallbladder issue kidney failure thyroid cancer in animal study ozempic increase risk thyroid tumor', 'ozempic thyroid cancer']	7	7
159	1081	['eat', 'appetite', 'eating', 'hungry', 'hunger', 'meal', 'craving', 'food', 'ate', 'crave']	['if struggle weight loss get baby i swear i hungry i try force eat i lose appetite', 'it day wegovy i hungry anymore like i eat small meal i know i get ta bc i hungry this weird', 'i dont know lose weight im fuck hungry time']	0	0
160	1080	['antidepressant', 'pill', 'effect', 'medication', 'ssri', 'drug', 'affect', 'ssris', 'ozempic', 'anxiety']	['does ozempic mental health side effect many people take ozempic related glp weight loss drug describe mentalhealth problem but side effect isnt mention ozempics instruction use drug label are problem coincidence relate', 'all drug come risk side effect', 'a lot people talk ozempic moment i use month cause terrible side effect i use month still suffer side effect there quick fix the pharma indus…	8	8
161	1065	['celebrity', 'celebs', 'celebrities', 'celeb', 'obese', 'fat', 'kardashian', 'overweight', 'weightloss', 'diet']	['many hollywood celebrity ozempic lie say workout', 'how celebrity still fat like', 'even get like celebrity medicine']	1	1
162	1041	['ozempic', 'impact', 'boa', 'stock', 'stocks', 'earnings', 'market', 'economy', 'estimate', 'ai']	['cnbcjulianna boa estimate ozempic use grow next year ozempic could one big disruption besides ai and really bad news ozempic victim stock', 'megtirrell and could begin boa estimate ozempic use grow next year ozempic could one big disruption besides ai and really bad news ozempic victim stock', 'zerohedge and could begin boa estimate ozempic use grow next year ozempic could one big disruption be…	4	4
163	1036	['adderall', 'adderal', 'prescription', 'opiate', 'medication', 'drug', 'ozempic', 'opioids', 'pharmaceutical', 'drugs']	['why people use adderall much cheap', 'ozempic people dumb get adderall prescription', 'trump adderall']	2	9
164	1034	['vaccine', 'covid', 'vaccines', 'vaccination', 'vaccinate', 'pandemic', 'flu', 'vaxxers', 'antivaxxers', 'injection']	['i think market covid vaccine weight loss drug ozempic', 'people didnt want take covid vaccine take ozempic', 'people risk get shot b lose weight get covid vaccine']	2	2
165	1031	['elonmusk', 'elon', 'elonmuskaoc', 'ozempic', 'he', 'this', 'musk', 'wegovy', 'get', 'world']	['elonmusk chriswillx this elon make joke ozempic terrible idea', 'elon get', 'elonmusk ozempic work']	1	1
166	1010	['fatphobia', 'fatphobic', 'obese', 'fatness', 'obesity', 'fat', 'overweight', 'diet', 'skinny', 'unhealthy']	['ozempic lazy fat people dont wan na hard work take people actually need i say i say', 'why would choose diarrhea fat people apparently never hear people talk fat people ever', 'like blame fat people former fat use live fatphobic society hard relentless please leave us alone actually interrogate fatphobic society fatphobia healthcare industry hat us']	0	0
167	968	['ozempic', 'eat', 'eating', 'appetite', 'meal', 'hungry', 'diet', 'snack', 'hunger', 'food']	['the hard thing ozempic decide taste eat actually feel like eat', 'eat like ozempic', 'ozempic eat disorder']	0	0
168	939	['gastric', 'bariatric', 'ozempic', 'bypass', 'surgery', 'stomach', 'diet', 'appetite', 'eat', 'lbs']	['all ozempic weight loss look like gastric bypass become fad back', 'she gastric bypass surgery year ago though need smh', 'my doctor recommend gastric bypass ozempic today he say know else help weight problem']	0	0
169	935	['ronfilipkowski', 'ron', 'rons', 'rondesantis', 'ronny', 'ozempic', 'ronnie', 'meatball', 'he', 'paul']	['ronfilipkowski i see ozempic stop work', 'ronfilipkowski he look face', 'ronfilipkowski meatball ron look like ozempic face']	1	1
170	875	['shortage', 'shortages', 'supply', 'demand', 'ozempic', 'production', 'manufacturing', 'market', 'company', 'manufacture']	['ozempic shortage canada start', 'shortage', 'ozempic shortage']	2	2
171	875	['joe', 'ozempic', 'fat', 'skinny', 'eat', 'ass', 'hit', 'thin', 'rob', 'pig']	['fat joe take', 'she look like fat joe', 'i think ozempic get fat joe']	0	1
172	859	['article', 'reading', 'read', 'news', 'headline', 'publication', 'discourse', 'narrative', 'tweet', 'day']	['maybe start day article', 'read article cut actually make feel sick', 'the discourse set back year i can not see one article']	9	9
173	830	['anorexia', 'anorexic', 'eating', 'eat', 'appetite', 'diet', 'disorder', 'bulimia', 'hunger', 'skinny']	['someone eat disorder i get people like cheat also lol', 'take fun eat disorder', 'get look like eat disorder']	0	0
174	824	['cocaine', 'coke', 'drug', 'heroin', 'addict', 'meth', 'addiction', 'snort', 'adderall', 'crack']	['that man keep drug mix coke wit horse tranquilizer make stupid take money let look crazy you have to buy love i never see read good one', 'everyone need get start cocaine', 'you ozempic i cocaine we']	7	9
175	819	['addiction', 'drug', 'addict', 'addictive', 'medication', 'nicotine', 'adderall', 'compulsion', 'weed', 'smoking']	['sixsigmacapital its addiction food problem we cant turn food noise brain similar gambling problem alcoholism drug addiction until understand really need hold opine semaglutides', 'weight loss drug ozempic could help fight opioid addiction study suggest a friend mine use medication weight loss the side effect horrific a person addiction doesnt need lose weight i dont think good chose', 'problem …	7	7
176	816	['popcrave', 'popbase', 'lipo', 'girl', 'bbl', 'fav', 'ugly', 'ppl', 'snatch', 'bitch']	['popcrave girl even feel like one day everyone use', 'popcrave give bitch ozempic', 'popcrave why look like ad']	1	5
177	816	['christmas', 'xmas', 'santa', 'tree', 'claus', 'year', 'season', 'money', 'grammys', 'ozempicugly']	['one get christmas', 'why everyone christmas tree year', 'why christmas tree look like ozempic']	9	9
178	814	['ozempic', 'food', 'fat', 'eat', 'restaurant', 'snack', 'consumption', 'unhealthy', 'industry', 'drug']	['ozempic glp weight loss drug negative impact process food industry big food company take advantage situation boost business', 'cspanwj aparekhbpc isn ozempic wegovy threat junk food industry if million fat people stop eat fast food process junk food profit stay high', 'i know americans eat less junk food somehow bad thing ozempic craze drive junk food stock low via mailonline']	0	0
179	789	['lawsuit', 'sue', 'ozempic', 'law', 'class', 'lawyer', 'legal', 'harm', 'trial', 'action']	['i see class action lawsuit drug future', 'damn already see commercial class action lawsuit', 'the class action lawsuit ad ozempic go wild']	9	9
180	779	['celebrity', 'celebs', 'celebrities', 'celeb', 'jillian', 'jillianmichaels', 'kardashian', 'kardashians', 'jenner', 'michaels']	['biggest loser star jillian michaels warn ozempic use these celebrity health expert foxnews there always catch', 'biggest loser star jillian michaels warn ozempic use these celebrity health expert fox news', 'so celebrity want research vaccine recommend from fox news biggest loser star jillian michaels warn ozempic use these celebrity not doctor']	1	1
181	758	['coke', 'cocaine', 'drink', 'crack', 'addict', 'fat', 'coco', 'girl', 'bitch', 'weed']	['girl thats coke', 'feel like body bad coke', 'why could coke']	7	9
182	746	['ozempic', 'genitals', 'burn', 'burned', 'pain', 'skin', 'butt', 'toilet', 'postozempic', 'poison']	['ozempic burn genitals', 'ozempic burn genitals i find piece char skin toilet', 'ozempic burn genitals butt leave piece skin fall cause excruciate pain a woman type diabetes reveal leave fear life ozempic severely burn genitals cause piece skin fall bodydr']	8	8
183	736	['ozempic', 'expensive', 'afford', 'cost', 'budget', 'cheap', 'pay', 'dollar', 'money', 'spend']	['man ozempic shit expensive', 'they cant afford ozempic', 'ozempic expensive']	2	2
184	690	['renal', 'dialysis', 'kidney', 'patient', 'medication', 'liver', 'drug', 'failure', 'fail', 'disease']	['dialysis company share plunge ozempic trial success v kidney trouble', 'people start die kidney failure stop abuse', 'so cause kidney failure']	7	7
185	659	['osbourne', 'sharonosbourne', 'osbournes', 'ozempic', 'ozzy', 'sharon', 'mrssosbourne', 'kellyosbourne', 'ozzys', 'osborne']	['sharon osbourne admit skinny use ozempic lose pound i want go thin', 'sharon osbourne admit time stop take ozempic i actually want go thin', 'if i see article sharon osbourne']	1	1
186	645	['suicidal', 'suicide', 'ozempic', 'overdose', 'overdoses', 'medication', 'depression', 'psychiatric', 'medicines', 'drug']	['the eu look report ozempic drug cause suicidal thought', 'eu investigate ozempic weightloss drug saxenda suicidal thought report pharma suicide medicine obesity', 'wegovy ozempic weightloss drug cause suicidal thought']	6	6
187	632	['needle', 'needles', 'injection', 'syringe', 'injected', 'injecting', 'inject', 'injector', 'shot', 'pill']	['i know whole needle shot', 'not stick needle i every time i screw needle', 'can someone cover inject ozempic i hate needle']	8	2
188	452	['pen', 'pens', 'ozempic', 'tip', 'stick', 'iamcardil', 'fake', 'stab', 'oh', 'fuck']	['fake pen', 'fuck pen', 'not the ozempic pen']	8	5
189	444	['ozempiclawsuit', 'ozempic', 'lawsuit', 'lawsuits', 'sued', 'sue', 'diarrhea', 'stomachparalysis', 'complications', 'stomach']	['ozempic mounjaro maker hit stomach paralysis lawsuit', 'woman suffer diarrhea forever ozempic cause horror bowel injury weight loss drug make another vomit teeth fell claim dozen lawsuit say maker fail warn danger mailonline', 'woman suffer diarrhea forever ozempic cause horror bowel injury weight loss drug make another vomit teeth fell claim dozen lawsuit say maker fail warn danger via']	7	8
190	430	['tucker', 'tuckercarlson', 'tuckers', 'carlson', 'carlsons', 'ozempic', 'molsonhart', 'fox', 'episode', 'poison']	['this drug cause cancer watch tucker carlson case ozempic', 'theyre kill us profit yes government bed the tucker carlson encounter the case against ozempic via tuckercarlson', 'the tucker carlson encounter the case against ozempic via tuckercarlson pharma corruption reveal']	1	1
191	402	['diabetes', 'kidney', 'insulin', 'med', 'medication', 'supply', 'doctor', 'metformin', 'hypertension', 'pancreas']	['vp know critical shortage diabetes med trulicity others short supply already unavailable many us force back old med less effective bad kidney can help', 'pls i can not afford become shortage metformin even fuck gut ok it would great something proven stop long covid i take metformin several health issue saw happen ozempic craze people need', 'joebiden know critical shortage diabetes med trulicit…	2	2
192	401	['ananavarro', 'ana', 'anas', 'nickfondacaro', 'anna', 'latina', 'joebiden', 'she', 'ozempic', 'navarro']	['ananavarro i think much wegovy', 'ananavarro go take fuck', 'ananavarro go back']	1	1
193	378	['contraceptive', 'ozempic', 'pregnancies', 'pregnancy', 'fertility', 'pill', 'pregnant', 'infertility', 'infertile', 'miscarriage']	['pregnancy sideeffect take ozempic women get pregnant case unintentionally say take weight loss medication like ozempic mounjaro despite birth control deal year fertility issue', 'animal study suggest ozempic raise risk pregnancy loss birth defect experts recommend stop ozempic least month try become pregnant they also recommend take birth control treatment prevent unplanned pregnancy', 'ozempic…	7	7
194	294	['alopecia', 'ozempic', 'rogaine', 'hair', 'hairline', 'baldness', 'bald', 'scalp', 'hairstylist', 'wig']	['ozempic cause hair loss i know i trip my hair fall', 'this still fat lose hair', 'data hair loss semaglutide does ozempic cause hair loss']	7	7
195	265	['tiktok', 'tiktoks', 'tiktokers', 'diabetes', 'weightloss', 'diabetic', 'diet', 'tiktokus', 'tik', 'medication']	['theres shortage diabetes drug tiktok weight loss trend', 'there shortage diabetes drug tiktok weight loss trend', 'tiktok trend cause another shortage diabetes drug ozempic v']	0	2
196	261	['autopsy', 'death', 'overdose', 'dies', 'patients', 'doctor', 'ozempic', 'surgeon', 'surgery', 'died']	['woman die take ozempic slim daughter wed she go', 'lisa maries death prompts ozempic weight loss warning botched dr terry dubrow dr terry dubrow say weight loss surgery ultimately turn fatal decision lisa marie presley offer warn everyone hollywood beyond the botched sur', 'botched doc terry dubrow issue ozempic warn lisa marie presley autopsy newsbreak']	6	6
197	249	['pcos', 'insulin', 'diabetic', 'diabetes', 'overweight', 'pcp', 'hormone', 'exercise', 'obgyn', 'metformin']	['interstellauren she also call fat go cant get mad its around toxic tho but pcos weight loss answer docs already give metformin pcos effective both diabetic pcos insulin resistance', 'ozempic also suggest doctor woman suffer pcos need lose weight because pcos cause insulin resistance make difficult lose weight exercise dieting', 'octopie acweyand try ozempicwegovy mounjaro pcos management weight…	3	0
198	217	['venom', 'venoms', 'venomous', 'gila', 'poisonous', 'monster', 'snake', 'poison', 'lizard', 'ozempic']	['babygravy they make gila monster lizard venom beware', 'sbakermd ozempic make gila monster venom', 'reflexmdcom why push gila monster venom']	9	9
199	108	['berberine', 'herbal', 'isoquinoline', 'alkaloid', 'supplement', 'ozempic', 'metformin', 'remedy', 'bioavailablend', 'pharmaceutical']	['no berberine natures ozempic', 'berberine give liver damage do not take berberine', 'berberine not natures ozempic if anything berberine nature metformin']	9	9
